# Supplementary material for: Impact of different stabilization methods on RT-qPCR results using human lung tissue samples
Source: Sci Rep. 2020 Feb 27;10:3579. doi: 10.1038/s41598-020-60618-x (PMC7046779; doi:10.1038/s41598-020-60618-x)
Supplement: Supplementary file 1 — Supplementary Information. [file 41598_2020_60618_MOESM1_ESM.xlsx]

## Sheet: Hoja1
Primer ID	Sequence	Amplicon length (bp)	Annealing temperature (ºC)
HPRT1 - Fw	CTGAGGATTTGGAAAGGGTGT	-	-
HPRT1-Rev 1	ACATCTCGAGCAAGACGTTC	73	61.8
HPRT1-Rev 2	AATCCAGCAGGTCAGCAAAG	156	63.6
HPRT1-Rev 3	TATGTCCCCTGTTGACTGGT	257	63
HPRT1-Rev 4	CTGCATTGTTTTGCCAGTGT	347	63
HPRT1-Rev 5	CTTGCGACCTTGACCATCTT	400	63.6
HPRT1-Rev 6	TATCCAACACTTCGTGGGGT	436	63.6
SNRPD3 - Fw	CCAGAGCCGAACTCTCTTCCT	-	-
SNRPD3 - Rev	GGTGCGTTCTTCAGCATGTC	269	65
JUN - Fw	GCCAGGTCGGCAGTATAGTC	-	-
JUN - Rev	GGACTCTGCCACTTGTCTCC	279	65
